# Supplementary material for: Polymer Microparticles Prolong Delivery of the 15-PGDH Inhibitor SW033291
Source: Pharmaceutics. 2021 Dec 30;14(1):85. doi: 10.3390/pharmaceutics14010085 (PMC8779392; doi:10.3390/pharmaceutics14010085)
Supplement: Supplementary file 1 [file pharmaceutics-14-00085-s001.zip]

Archive with 1 entries (1 files):
- pharmaceutics-1471129-supplementary.pdf
